# Supplementary material for: Validation of computational determination of microsatellite status using whole exome sequencing data from colorectal cancer patients
Source: BMC Cancer. 2019 Oct 21;19:971. doi: 10.1186/s12885-019-6227-7 (PMC6802299; doi:10.1186/s12885-019-6227-7)
Supplement: Supplementary file 1 — Additional file 1: Table S1. Primers and probes for pentaplex PCR. Table S2. Microsatellite status determined by various methods. Table S3. MSIsensor output from all patients. Table S4. Mutational signatures and MSI classification of patients. Table S5. POLE mutations identified in patient cohort. [file 12885_2019_6227_MOESM1_ESM.xlsx]

## Sheet: Suppl. Table 1
Table S1: Primers and probes for pentaplex PCR
Mononukleotid	Primersequence	Fluorescense	PCR product
NR-21	NR21-F: TAAATGTATGTCTCCCCTGG	*HEX	103 bp
	NR21-R: *ATTCCTACTCCGCATTCACA
NR-22	NR22-F: GAGGCTTGTCAAGGACATAA	*FAM	142 bp
	NR22-R:*AATTCGGATGCCATCCAGTT
NR-24	NR24-F: CCATTGCTGAATTTTACCTC	*HEX	132 bp
	NR24-R:*ATTGTGCCATTGCATTCCAA
BAT-26	BAT26-F: TGACTACTTTTGACTTCAGCC	*FAM	120 bp
	BAT26-R:*AACCATTCAACATTTTTAACCC
BAT-25	BAT25-F:*TCGCCTCCAAGAATGTAAGT	*NED	124 bp
	BAT25-R: TCTGCATTTTAACTATGGCTC

## Sheet: Suppl. Table 2
Table S2: Microsatellite status determined by various methods
	Analysis method	MSI (MSIsensor score ≥ 3.5)	MSS (MSIsensor score < 3.5)
	Pentaplex and IHC*
	MSI	17	0
	MSS	0	97
	Pentaplex only
	MSI	0	0
	MSS	0	4
	IHC only
	MSI	1	0
	MSS	0	11
	Total	18	112
	* Samples were classified as MSI if either pentaplex or IHC scored the samples as MSI and MSS only if both methods scored the samples as MSS. Cohens Kappa = 0.96

## Sheet: Suppl. Table 3
Table S3: MSIsensor output from all patients
					Including sequencing duplicates				Excluding sequencing duplicates
Patient number	Tumor duplication rate (%)	Tumor sequencing coverage	Germline duplication rate (%)	Germline sequencing coverage	No. of analysed sites	No. of mutated sites	MSIscore (% mutated sites)	MSIsensor classification	No. of analysed sites	No. of mutated sites	MSIscore (% mutated sites)	MSIsensor classification
1	13.6793	84.9529	11.3287	72.7813	10073	22	0.22	MSS	9216	16	0.17	MSS
2	18.1013	100.348	24.0691	36.9809	6412	2005	31.27	MSI	4320	1199	27.75	MSI
3	18.0688	106.636	8.65857	61.2773	9052	3623	40.02	MSI	8369	3226	38.55	MSI
4	28.6087	91.2949	8.067	36.1119	4610	0	0	MSS	3974	0	0	MSS
5	18.4955	106.113	23.6705	43.5451	7731	2318	29.98	MSI	5464	1390	25.44	MSI
6	56.298	83.0282	8.64623	48.4757	6965	2429	34.87	MSI	5750	1883	32.75	MSI
7	15.2802	116.537	8.57161	44.8313	6325	1353	21.39	MSI	5649	1074	19.01	MSI
8	16.81	108.452	9.2421	52.665	7513	2192	29.18	MSI	6747	1881	27.88	MSI
9	11.2732	94.3903	9.44148	52.9479	7921	2704	34.14	MSI	7085	2325	32.82	MSI
10	17.967	132.134	9.68584	54.0767	8228	2675	32.51	MSI	7387	2301	31.15	MSI
11	17.7393	160.398	6.48584	39.2042	4929	1000	20.29	MSI	4483	805	17.96	MSI
12	13.8944	107.591	8.81521	44.7737	6271	1678	26.76	MSI	5560	1459	26.24	MSI
13	17.3358	99.0056	8.62884	40.5659	5377	1488	27.67	MSI	4729	1250	26.43	MSI
14	13.8903	79.4507	11.429	53.6808	8058	1550	19.24	MSI	7093	1168	16.47	MSI
15	14.4199	80.3571	8.92132	82.9916	10351	3080	29.76	MSI	9509	2684	28.23	MSI
16	44.9056	87.7174	9.99451	55.9245	8012	2034	25.39	MSI	6518	1508	23.14	MSI
17	63.1338	96.7455	16.7938	41.5767	6632	1344	20.27	MSI	5020	631	12.57	MSI
18	14.9322	83.1597	23.9799	46.9176	8076	2069	25.62	MSI	5981	1332	22.27	MSI
19	40.1916	72.2466	12.5917	105.814	11191	2088	18.66	MSI	8575	1349	15.73	MSI
20	20.2425	86.8861	23.5644	54.1899	9354	1479	15.81	MSI	7226	752	10.41	MSI
21	18.1185	127.34	9.28555	44.7293	6279	81	1.29	MSS	5498	40	0.73	MSS
22	18.4857	383.27	24.3843	80.4076	12705	203	1.6	MSS	11168	104	0.93	MSS
23	20.4282	186.26	6.47488	41.6069	5373	42	0.78	MSS	4894	14	0.29	MSS
24	20.5332	179.614	6.41122	38.1665	4787	30	0.63	MSS	4302	13	0.3	MSS
25	59.7892	54.4116	16.4761	38.7858	5624	65	1.16	MSS	3703	1	0.03	MSS
26	18.8076	108.766	16.7852	36.5339	5408	31	0.57	MSS	4072	7	0.17	MSS
27	19.6876	116.132	16.98	38.2682	5876	39	0.66	MSS	4489	18	0.4	MSS
28	15.2403	98.5284	8.80887	57.3229	8364	13	0.16	MSS	7597	12	0.16	MSS
29	20.2763	137.16	12.0031	93.1377	12172	14	0.12	MSS	11509	2	0.02	MSS
30	20.4401	179.375	6.56724	49.8091	6895	15	0.22	MSS	6375	0	0	MSS
31	17.6475	93.7599	17.0043	44.783	6886	22	0.32	MSS	5456	13	0.24	MSS
32	17.1892	100.361	11.254	70.7497	10382	36	0.35	MSS	9437	24	0.25	MSS
33	17.1373	116.468	7.98831	35.8388	4516	71	1.57	MSS	3930	34	0.87	MSS
34	18.8149	148.525	9.73597	52.2705	8011	26	0.32	MSS	7180	11	0.15	MSS
35	21.5444	169.216	6.67595	53.4752	7479	64	0.86	MSS	6946	23	0.33	MSS
36	22.1792	221.907	6.27194	39.9641	5002	138	2.76	MSS	4513	62	1.37	MSS
37	21.5359	192.351	6.2711	45.426	6022	19	0.32	MSS	5498	9	0.16	MSS
38	18.1797	120.489	24.12	49.8332	8885	49	0.55	MSS	6660	23	0.35	MSS
39	29.0409	97.005	8.48316	47.1887	6688	91	1.36	MSS	5899	56	0.95	MSS
40	17.2442	91.7408	9.5239	56.4905	8454	78	0.92	MSS	7614	54	0.71	MSS
41	56.5966	85.0122	16.9803	34.5263	4913	97	1.97	MSS	3319	17	0.51	MSS
42	26.7063	91.4444	9.74812	74.2269	10412	74	0.71	MSS	9285	39	0.42	MSS
43	20.3585	167.709	6.37014	40.8853	5223	81	1.55	MSS	4782	37	0.77	MSS
44	20.7791	105.976	8.4193	40.824	5595	16	0.29	MSS	4939	4	0.08	MSS
45	53.1351	118.93	6.45534	39.9947	4975	85	1.71	MSS	4394	18	0.41	MSS
46	58.0163	92.1559	11.3206	78.7006	10865	244	2.25	MSS	8498	54	0.64	MSS
47	39.1673	125.066	8.65684	38.4158	5228	31	0.59	MSS	4479	11	0.25	MSS
48	11.4585	107.312	9.45423	46.448	6568	72	1.1	MSS	5790	56	0.97	MSS
49	63.1569	119.106	10.053	53.594	8187	127	1.55	MSS	7258	27	0.37	MSS
50	14.248	94.3454	8.38828	37.6069	4935	10	0.2	MSS	4280	2	0.05	MSS
51	21.8216	111.796	9.82128	55.5925	8301	120	1.45	MSS	7373	74	1	MSS
52	47.3997	65.9776	9.59048	54.8811	7680	31	0.4	MSS	5891	3	0.05	MSS
53	38.9168	118.345	16.6991	41.0337	6450	29	0.45	MSS	4931	2	0.04	MSS
54	54.2967	94.0043	11.885	126.956	11502	165	1.43	MSS	8329	25	0.3	MSS
55	20.3283	176.896	6.64941	56.5028	8022	30	0.37	MSS	7498	15	0.2	MSS
56	15.5023	86.4363	10.6485	62.6424	9286	19	0.2	MSS	8304	10	0.12	MSS
57	28.8902	118.747	9.32684	42.1239	5746	7	0.12	MSS	5035	0	0	MSS
58	43.337	99.3911	8.60959	39.1011	5097	67	1.31	MSS	4394	19	0.43	MSS
59	15.2172	150.912	9.33004	46.5221	6642	35	0.53	MSS	5835	21	0.36	MSS
60	14.7939	129.152	10.0874	60.9019	8888	47	0.53	MSS	8064	32	0.4	MSS
61	18.7555	119.55	16.8259	34.9666	5251	50	0.95	MSS	3908	17	0.44	MSS
62	29.3623	119.951	16.6596	39.7128	6189	42	0.68	MSS	4767	18	0.38	MSS
63	38.4419	130.669	24.2565	36.3476	6417	95	1.48	MSS	4205	19	0.45	MSS
64	54.125	150.324	6.50829	39.8204	4984	107	2.15	MSS	4487	22	0.49	MSS
65	42.3947	127.652	8.04649	32.9064	3908	32	0.82	MSS	3338	6	0.18	MSS
66	11.2709	105.183	9.3098	47.6845	6822	8	0.12	MSS	6036	11	0.18	MSS
67	14.7293	82.137	9.52729	50.1889	6896	33	0.48	MSS	6061	20	0.33	MSS
68	15.1152	81.4739	8.85341	38.4269	5101	8	0.16	MSS	4375	4	0.09	MSS
69	21.3566	184.308	6.24776	36.829	4449	45	1.01	MSS	3950	9	0.23	MSS
70	11.2913	113.567	11.2071	79.6752	10969	37	0.34	MSS	10252	25	0.24	MSS
71	20.8231	98.3809	8.76979	45.4932	6413	27	0.42	MSS	5621	15	0.27	MSS
72	17.6008	89.9266	8.75398	43.1513	5588	47	0.84	MSS	4924	38	0.77	MSS
73	11.3016	104.328	8.29783	39.3576	5218	2	0.04	MSS	4619	2	0.04	MSS
74	62.8792	94.5673	17.1171	41.3148	6357	78	1.23	MSS	4821	7	0.15	MSS
75	13.825	88.7937	23.5395	50.3906	8441	31	0.37	MSS	6531	13	0.2	MSS
76	39.3962	99.4598	8.6202	45.6091	6483	56	0.86	MSS	5426	15	0.28	MSS
77	28.1247	91.1299	8.12857	40.7397	5449	4	0.07	MSS	4803	0	0	MSS
78	10.7348	97.965	9.3878	49.4094	7006	40	0.57	MSS	6228	28	0.45	MSS
79	14.0049	82.7535	9.69612	83.9432	10288	0	0	MSS	9495	0	0	MSS
80	11.5638	97.4673	10.3787	44.7218	6725	22	0.33	MSS	5877	17	0.29	MSS
81	17.4914	103.808	8.821	45.2254	6289	15	0.24	MSS	5604	7	0.12	MSS
82	13.9439	117.038	9.86484	56.4667	8540	19	0.22	MSS	7686	15	0.2	MSS
83	19.3048	219.85	6.78941	69.3125	9662	15	0.16	MSS	9169	1	0.01	MSS
84	20.9236	97.5823	8.24143	43.1734	6012	31	0.52	MSS	5332	16	0.3	MSS
85	15.1961	97.3074	8.67602	44.8421	6213	22	0.35	MSS	5498	17	0.31	MSS
86	21.2428	102.216	10.0383	54.9128	8248	17	0.21	MSS	7385	7	0.09	MSS
87	17.1016	98.5646	12.5665	100.273	10601	109	1.03	MSS	9474	69	0.73	MSS
88	11.5195	108.928	8.76748	41.2722	5617	15	0.27	MSS	4917	0	0	MSS
89	14.1236	90.3053	10.0417	55.2539	8091	5	0.06	MSS	7237	3	0.04	MSS
90	28.8245	121.29	8.26945	35.1557	4421	23	0.52	MSS	3809	0	0	MSS
91	39.6607	112.99	11.2375	55.3791	8297	69	0.83	MSS	6883	15	0.22	MSS
92	43.1547	61.1969	8.58955	37.3043	4821	39	0.81	MSS	3829	9	0.24	MSS
93	15.1842	140.356	6.23642	41.7799	5259	19	0.36	MSS	4815	8	0.17	MSS
94	20.6467	127.052	11.4091	58.3543	9032	34	0.38	MSS	7994	16	0.2	MSS
95	28.7212	93.0044	8.71422	46.1148	6562	24	0.37	MSS	5807	14	0.24	MSS
96	20.2837	87.7831	23.9192	50.7597	8908	40	0.45	MSS	6665	30	0.45	MSS
97	17.6565	93.5942	11.449	81.9013	11222	10	0.09	MSS	10320	5	0.05	MSS
98	20.8154	107.592	8.70195	63.263	9424	1	0.01	MSS	8672	0	0	MSS
99	11.2649	101.975	8.40116	42.0377	5603	16	0.29	MSS	4954	12	0.24	MSS
100	18.3581	94.8797	8.12838	35.9166	4528	12	0.27	MSS	3916	3	0.08	MSS
101	20.5071	101.835	9.37513	45.3345	6303	28	0.44	MSS	5605	16	0.29	MSS
102	15.2675	85.7798	8.36778	35.5811	4464	22	0.49	MSS	3837	10	0.26	MSS
103	14.1584	149.177	9.75268	54.936	8428	22	0.26	MSS	7611	8	0.11	MSS
104	39.584	119.037	11.2196	57.3968	8707	51	0.59	MSS	7525	11	0.15	MSS
105	18.4435	48.3201	9.6293	52.8536	5665	9	0.16	MSS	4652	6	0.13	MSS
106	21.2032	105.232	8.69799	39.1584	5163	18	0.35	MSS	4521	6	0.13	MSS
107	19.8628	160.956	6.7696	69.0842	9745	4	0.04	MSS	9234	1	0.01	MSS
108	63.5207	123.584	10.0661	56.7397	8670	215	2.48	MSS	7688	34	0.44	MSS
109	14.0705	86.1364	9.24064	45.0427	6286	4	0.06	MSS	5525	2	0.04	MSS
110	11.159	104.875	8.90566	43.1052	5864	14	0.24	MSS	5186	10	0.19	MSS
111	44.778	69.1765	16.7824	39.5772	5982	20	0.33	MSS	4305	2	0.05	MSS
112	27.8041	102.561	9.70348	48.0502	7267	8	0.11	MSS	6402	2	0.03	MSS
113	15.7866	88.0946	8.72955	43.298	6146	3	0.05	MSS	5413	0	0	MSS
114	15.4504	88.4428	11.2436	60.5156	8999	19	0.21	MSS	8014	9	0.11	MSS
115	17.9344	93.062	24.0949	43.2081	7677	1	0.01	MSS	5413	1	0.02	MSS
116	20.7399	168.701	6.70344	56.4874	7956	2	0.03	MSS	7382	1	0.01	MSS
117	28.396	94.243	8.33384	36.4795	4745	55	1.16	MSS	4096	32	0.78	MSS
118	11.2232	94.2056	9.50563	53.5113	7838	2	0.03	MSS	7068	1	0.01	MSS
119	10.1565	86.436	9.84405	54.2649	7588	16	0.21	MSS	6825	14	0.21	MSS
120	11.3682	126.775	10.1597	56.9728	8601	37	0.43	MSS	7724	21	0.27	MSS
121	19.2627	127.854	6.72626	57.7025	7955	1	0.01	MSS	7438	0	0	MSS
122	13.9285	93.6754	10.8915	55.9643	8251	3	0.04	MSS	7323	1	0.01	MSS
123	49.0157	38.6134	9.69601	52.2259	6198	94	1.52	MSS	3974	28	0.7	MSS
124	20.15	101.81	8.6222	38.3305	5250	10	0.19	MSS	4519	4	0.09	MSS
125	11.4356	101.229	9.65015	54.1143	8033	25	0.31	MSS	7196	13	0.18	MSS
126	65.8604	73.1406	16.2254	33.1369	4562	50	1.1	MSS	3232	1	0.03	MSS
127	28.7054	100.798	8.35247	41.8735	5795	26	0.45	MSS	5082	10	0.2	MSS
128	20.3636	122.671	24.192	92.1988	12776	16	0.13	MSS	11516	10	0.09	MSS
129	17.2744	90.448	23.6727	90.448	7961	17	0.21	MSS	5934	4	0.07	MSS
130	28.8506	99.8429	12.7966	99.8429	12792	1	0.01	MSS	11700	1	0.01	MSS

## Sheet: Suppl. Table 4
Table S4: POLE mutations identified in patient cohort
Patient Number	Chromosome	Position	Transcript	codon DNA change	Protein change	Mutation in exonuclease domain	Sequencing coverage (position)	Allele Fraction (%)	Impact	Classification	POLE signature	MSI/MSS	Hypermutated	Mutations per Mb
1	chr12	133234471	NM_006231.3	c.3361G>A	p.Asp1121Asn	No	105	38.1	Missense variant	VUS	Yes (86%)	MSS	Yes	294.826
1	chr12	133253184	NM_006231.3	c.857C>G	p.Pro286Arg	Yes	250	34.8	Missense variant	Pathogenic	Yes (86%)	MSS	Yes	294.826
2	chr12	133245434	NM_006231.3	c.1885delG	p.Ala629Profs*8	No	133	40.6	Frameshift variant	Pathogenic	No	MSI	Yes	217.833
3	chr12	133241895	NM_006231.3	c.2461C>T	p.Arg821Cys	No	165	23.64	Missense variant	VUS	No	MSI	Yes	202.559
3	chr12	133226064	NM_006231.3	c.3833A>G	p.Lys1278Arg	No	189	10.58	Missense variant	VUS	No	MSI	Yes	202.559
4	chr12	133249847	NM_006231.3	c.1376C>T	p.Ser459Phe	Yes	125	36.8	Missense variant	Pathogenic	Yes (78%)	MSS	Yes	157.388
13	chr12	133249273	NM_006231.3	c.1625delG	p.Gly542Alafs*21	No	101	51.49	Frameshift variant	Likely pathogenic	No	MSI	Yes	83.9928
15	chr12	133220098	NM_006231.3	c.4337_4338delTG	p.Val1446Glyfs*3	No	136	27.94	Frameshift variant	Pathogenic	No	MSI	Yes	78.7078
16	chr12	133233826	NM_006231.3	c.3478C>T	p.Arg1160Cys	No	76	18.42	Missense variant	VUS	No	MSI	Yes	77.1029
16	chr12	133240657	NM_006231.3	c.2639C>T	p.Thr880Met	No	47	12.77	Missense variant	VUS	No	MSI	Yes	77.1029
17	chr12	133245023	NM_006231.3	c.2091dupC	p.Phe699Valfs*11	No	91	14.29	Frameshift variant	Likely pathogenic	No	MSI	Yes	72.8556
18	chr12	133220025	NM_006231.3	c.4412G>A	p.Arg1471His	No	120	45.83	Missense variant	VUS	No	MSI	Yes	69.6597
19	chr12	133219827	NM_006231.3	c.4534G>A	p.Val1512Ile	No	34	32.35	Missense variant	VUS	No	MSI	Yes	69.466
61	chr12	133201397	NM_006231.3	c.6748-22_6748-2dup	na	No	150	34	Splice Site	VUS	No	MSS	No	6.66851
81	chr12	133214706	NM_006231.3	c.5572C>T	p.Arg1858Cys	No	51	11.76	Missense variant	VUS	No	MSS	No	5.76923
81	chr12	133219091	NM_006231.3	c.4952+1G>A	na	No	97	30.93	Splice Site	Likely pathogenic	No	MSS	No	5.76923
88	chr12	133215756	NM_006231.3	c.5507C>A	p.Ala1836Asp	No	70	25.71	Missense variant	VUS	No	MSS	No	5.45102
105	chr12	133202290	NM_006231.3	c.6598G>A	p.Glu2200Lys	No	162	15.43	Missense variant	VUS	No	MSS	No	4.69009
*VUS: variant of unknown significance

## Sheet: Suppl. Table 5
Table S5: Mutational signatures and MSI classification of patients
Patient number	Mutational load (Mutations/Mb)	MSI classification by MSIsensor	Signature 1	Signature 2	Signature 3	Signature 4	Signature 5	Signature 6	Signature 7	Signature 8	Signature 9	Signature 10	Signature 11	Signature 12	Signature 13	Signature 14	Signature 15	Signature 16	Signature 17	Signature 18	Signature 19	Signature 20	Signature 21	Signature 22	Signature 23	Signature 24	Signature 25	Signature 26	Signature 27	Signature 28	Signature 29	Signature 30
1	294.826	MSS	0.138015	0	0	0	0	0	0	0	0	0.860284	0	0	0	0	0	0	0	0	0	0	0	0	0	0	0	0	0	0	0	0
2	217.833	MSI	0.534126	0	0	0	0	0	0	0	0	0	0	0	0	0	0.401914	0	0	0	0	0	0	0	0	0	0	0.0639593	0	0	0	0
3	202.559	MSI	0.52385	0	0	0	0	0	0	0	0	0	0	0	0	0	0.47615	0	0	0	0	0	0	0	0	0	0	0	0	0	0	0
4	157.388	MSS	0.174289	0	0	0	0	0	0	0	0	0.775243	0	0	0	0	0	0	0	0	0	0	0	0	0	0	0	0	0	0	0	0
5	113.475	MSI	0.802351	0	0	0	0	0	0	0	0	0	0	0	0	0	0.160182	0	0	0	0	0	0	0	0	0	0	0	0	0	0	0
6	111.718	MSI	0.733837	0	0	0	0	0	0	0	0	0	0	0	0	0	0.232565	0	0	0	0	0	0	0	0	0	0	0	0	0	0	0
7	103.888	MSI	0.790956	0	0	0	0	0	0	0	0	0	0	0	0	0	0.179731	0	0	0	0	0	0	0	0	0	0	0	0	0	0	0
8	98.7825	MSI	0.836915	0	0	0	0	0	0	0	0	0	0	0	0	0	0.145357	0	0	0	0	0	0	0	0	0	0	0	0	0	0	0
9	94.7427	MSI	0.931822	0	0	0	0	0.0681778	0	0	0	0	0	0	0	0	0	0	0	0	0	0	0	0	0	0	0	0	0	0	0	0
10	91.7128	MSI	0.940166	0	0	0	0	0	0	0	0	0	0	0	0	0	0	0	0	0	0	0	0	0	0	0	0	0	0	0	0	0
11	91.0072	MSI	0.875996	0	0	0	0	0	0	0	0	0	0	0	0	0	0.117319	0	0	0	0	0	0	0	0	0	0	0	0	0	0	0
12	89.2916	MSI	0.679293	0	0	0	0	0	0	0	0	0	0	0	0	0	0.320707	0	0	0	0	0	0	0	0	0	0	0	0	0	0	0
13	83.9928	MSI	0.648124	0	0	0	0	0	0	0	0	0	0	0	0	0	0.34579	0	0	0	0	0	0	0	0	0	0	0	0	0	0	0
14	82.2634	MSI	0.865003	0	0	0	0	0	0	0	0	0	0	0	0	0	0.112571	0	0	0	0	0	0	0	0	0	0	0	0	0	0	0
15	78.7078	MSI	0.754788	0	0	0	0	0	0	0	0	0	0	0	0	0	0.203913	0	0	0	0	0	0	0	0	0	0	0	0	0	0	0
16	77.1029	MSI	1	0	0	0	0	0	0	0	0	0	0	0	0	0	0	0	0	0	0	0	0	0	0	0	0	0	0	0	0	0
17	72.8556	MSI	0.765433	0	0	0	0	0.113051	0	0	0	0	0	0	0	0	0.121516	0	0	0	0	0	0	0	0	0	0	0	0	0	0	0
18	69.6597	MSI	0.809262	0	0	0	0	0.190738	0	0	0	0	0	0	0	0	0	0	0	0	0	0	0	0	0	0	0	0	0	0	0	0
19	69.466	MSI	1	0	0	0	0	0	0	0	0	0	0	0	0	0	0	0	0	0	0	0	0	0	0	0	0	0	0	0	0	0
20	69.2308	MSI	0.996068	0	0	0	0	0	0	0	0	0	0	0	0	0	0	0	0	0	0	0	0	0	0	0	0	0	0	0	0	0
21	12.6868	MSS	0.805947	0	0	0	0	0	0	0	0	0	0	0	0	0	0	0.135616	0	0	0	0	0	0	0	0	0	0	0	0	0	0
22	12.2025	MSS	0.848607	0	0	0	0	0	0	0	0.0962907	0	0	0	0	0	0	0	0	0	0	0	0	0	0	0	0	0	0	0	0	0
23	10.3486	MSS	0.94833	0	0	0	0	0	0	0	0	0	0	0	0	0	0	0	0	0	0	0	0	0	0	0	0	0	0	0	0	0
24	10.238	MSS	0.809814	0	0	0	0	0	0	0	0	0.0669313	0	0	0	0	0	0	0	0	0	0	0	0	0	0	0	0	0	0	0	0
25	9.82291	MSS	0.784349	0	0	0	0	0	0	0	0	0	0	0	0	0	0	0	0	0	0	0	0	0	0	0	0	0.125746	0	0	0	0
26	9.40786	MSS	0.505344	0	0	0	0	0	0	0	0	0	0	0	0	0	0	0	0	0.457365	0	0	0	0	0	0	0	0	0	0	0	0
27	9.26951	MSS	1	0	0	0	0	0	0	0	0	0	0	0	0	0	0	0	0	0	0	0	0	0	0	0	0	0	0	0	0	0
28	9.20033	MSS	0.717821	0	0	0	0	0	0	0	0	0	0	0	0	0	0	0	0	0.266532	0	0	0	0	0	0	0	0	0	0	0	0
29	8.93747	MSS	1	0	0	0	0	0	0	0	0	0	0	0	0	0	0	0	0	0	0	0	0	0	0	0	0	0	0	0	0	0
30	8.77144	MSS	0.913537	0	0	0	0	0	0	0	0	0	0	0	0	0	0	0	0.0704795	0	0	0	0	0	0	0	0	0	0	0	0	0
31	8.6746	MSS	1	0	0	0	0	0	0	0	0	0	0	0	0	0	0	0	0	0	0	0	0	0	0	0	0	0	0	0	0	0
32	8.64693	MSS	1	0	0	0	0	0	0	0	0	0	0	0	0	0	0	0	0	0	0	0	0	0	0	0	0	0	0	0	0	0
33	8.63309	MSS	0.999534	0	0	0	0	0	0	0	0	0	0	0	0	0	0	0	0	0	0	0	0	0	0	0	0	0	0	0	0	0
34	8.60542	MSS	0.894819	0	0	0	0	0	0	0	0	0	0	0	0	0	0	0	0	0	0	0	0	0	0	0	0	0.0978901	0	0	0	0
35	8.55008	MSS	0.942574	0	0	0	0	0	0	0	0	0	0	0	0	0	0	0	0	0	0	0	0	0	0	0	0	0	0	0	0	0
36	8.50858	MSS	0.845954	0	0	0	0	0	0	0	0	0	0	0	0	0	0	0	0.154046	0	0	0	0	0	0	0	0	0	0	0	0	0
37	8.17654	MSS	0.969633	0	0	0	0	0	0	0	0	0	0	0	0	0	0	0	0	0	0	0	0	0	0	0	0	0	0	0	0	0
38	8.14887	MSS	1	0	0	0	0	0	0	0	0	0	0	0	0	0	0	0	0	0	0	0	0	0	0	0	0	0	0	0	0	0
39	8.05202	MSS	1	0	0	0	0	0	0	0	0	0	0	0	0	0	0	0	0	0	0	0	0	0	0	0	0	0	0	0	0	0
40	8.03818	MSS	1	0	0	0	0	0	0	0	0	0	0	0	0	0	0	0	0	0	0	0	0	0	0	0	0	0	0	0	0	0
41	7.95517	MSS	0.874929	0	0	0	0	0	0	0	0	0	0	0	0	0	0	0	0	0	0	0	0	0	0	0	0	0.122288	0	0	0	0
42	7.74765	MSS	0.790118	0	0	0	0	0.077706	0	0	0	0	0	0	0	0	0	0	0.105119	0	0	0	0	0	0	0	0	0	0	0	0	0
43	7.70614	MSS	0.972225	0	0	0	0	0	0	0	0	0	0	0	0	0	0	0	0	0	0	0	0	0	0	0	0	0	0	0	0	0
44	7.62313	MSS	1	0	0	0	0	0	0	0	0	0	0	0	0	0	0	0	0	0	0	0	0	0	0	0	0	0	0	0	0	0
45	7.6093	MSS	0.898287	0	0	0	0	0	0	0	0	0	0	0	0	0	0	0	0	0	0	0	0	0	0	0	0	0	0	0	0	0
46	7.54012	MSS	1	0	0	0	0	0	0	0	0	0	0	0	0	0	0	0	0	0	0	0	0	0	0	0	0	0	0	0	0	0
47	7.51245	MSS	1	0	0	0	0	0	0	0	0	0	0	0	0	0	0	0	0	0	0	0	0	0	0	0	0	0	0	0	0	0
48	7.48478	MSS	0.876636	0	0	0	0	0	0	0	0	0	0	0	0	0	0.0695406	0	0	0	0	0	0	0	0	0	0	0	0	0	0	0
49	7.45711	MSS	1	0	0	0	0	0	0	0	0	0	0	0	0	0	0	0	0	0	0	0	0	0	0	0	0	0	0	0	0	0
50	7.41561	MSS	0.952232	0	0	0	0	0	0	0	0	0	0	0	0	0	0	0	0	0	0	0	0	0	0	0	0	0	0	0	0	0
51	7.36027	MSS	1	0	0	0	0	0	0	0	0	0	0	0	0	0	0	0	0	0	0	0	0	0	0	0	0	0	0	0	0	0
52	7.18041	MSS	1	0	0	0	0	0	0	0	0	0	0	0	0	0	0	0	0	0	0	0	0	0	0	0	0	0	0	0	0	0
53	7.16657	MSS	1	0	0	0	0	0	0	0	0	0	0	0	0	0	0	0	0	0	0	0	0	0	0	0	0	0	0	0	0	0
54	7.15274	MSS	1	0	0	0	0	0	0	0	0	0	0	0	0	0	0	0	0	0	0	0	0	0	0	0	0	0	0	0	0	0
55	7.1389	MSS	0.91081	0	0	0	0	0	0	0	0	0	0	0	0	0	0	0	0	0	0	0	0	0	0	0	0	0.0891902	0	0	0	0
56	6.97288	MSS	1	0	0	0	0	0	0	0	0	0	0	0	0	0	0	0	0	0	0	0	0	0	0	0	0	0	0	0	0	0
57	6.79303	MSS	1	0	0	0	0	0	0	0	0	0	0	0	0	0	0	0	0	0	0	0	0	0	0	0	0	0	0	0	0	0
58	6.77919	MSS	1	0	0	0	0	0	0	0	0	0	0	0	0	0	0	0	0	0	0	0	0	0	0	0	0	0	0	0	0	0
59	6.73769	MSS	1	0	0	0	0	0	0	0	0	0	0	0	0	0	0	0	0	0	0	0	0	0	0	0	0	0	0	0	0	0
60	6.68235	MSS	0.89737	0	0	0	0	0	0	0	0	0	0	0	0	0	0	0	0	0	0	0	0	0	0	0	0	0	0	0	0	0
61	6.66851	MSS	1	0	0	0	0	0	0	0	0	0	0	0	0	0	0	0	0	0	0	0	0	0	0	0	0	0	0	0	0	0
62	6.5855	MSS	0.75089	0	0	0	0	0	0	0	0	0	0	0	0	0	0	0.149899	0	0	0	0	0	0	0	0	0	0	0	0	0	0
63	6.55783	MSS	0.642701	0	0	0	0	0.179136	0	0	0	0	0	0	0	0	0.127213	0	0	0	0	0	0	0	0	0	0	0	0	0	0	0
64	6.53016	MSS	0.946102	0	0	0	0	0	0	0	0	0	0	0	0	0	0	0	0	0	0	0	0	0	0	0	0	0	0	0	0	0
65	6.47482	MSS	0.908538	0	0	0	0	0	0	0	0	0	0	0	0	0	0	0	0	0	0	0	0	0	0	0	0	0	0	0	0	0
66	6.33647	MSS	1	0	0	0	0	0	0	0	0	0	0	0	0	0	0	0	0	0	0	0	0	0	0	0	0	0	0	0	0	0
67	6.3088	MSS	0.929948	0	0	0	0	0	0	0	0	0	0	0	0	0	0	0	0.0700521	0	0	0	0	0	0	0	0	0	0	0	0	0
68	6.3088	MSS	1	0	0	0	0	0	0	0	0	0	0	0	0	0	0	0	0	0	0	0	0	0	0	0	0	0	0	0	0	0
69	6.26729	MSS	0.868024	0	0.0928968	0	0	0	0	0	0	0	0	0	0	0	0	0	0	0	0	0	0	0	0	0	0	0	0	0	0	0
70	6.26729	MSS	1	0	0	0	0	0	0	0	0	0	0	0	0	0	0	0	0	0	0	0	0	0	0	0	0	0	0	0	0	0
71	6.23962	MSS	0.969212	0	0	0	0	0	0	0	0	0	0	0	0	0	0	0	0	0	0	0	0	0	0	0	0	0	0	0	0	0
72	6.19812	MSS	0.953784	0	0	0	0	0	0	0	0	0	0	0	0	0	0	0	0	0	0	0	0	0	0	0	0	0	0	0	0	0
73	6.11511	MSS	1	0	0	0	0	0	0	0	0	0	0	0	0	0	0	0	0	0	0	0	0	0	0	0	0	0	0	0	0	0
74	6.10127	MSS	1	0	0	0	0	0	0	0	0	0	0	0	0	0	0	0	0	0	0	0	0	0	0	0	0	0	0	0	0	0
75	6.10127	MSS	1	0	0	0	0	0	0	0	0	0	0	0	0	0	0	0	0	0	0	0	0	0	0	0	0	0	0	0	0	0
76	6.10127	MSS	0.983648	0	0	0	0	0	0	0	0	0	0	0	0	0	0	0	0	0	0	0	0	0	0	0	0	0	0	0	0	0
77	6.0321	MSS	1	0	0	0	0	0	0	0	0	0	0	0	0	0	0	0	0	0	0	0	0	0	0	0	0	0	0	0	0	0
78	6.00443	MSS	1	0	0	0	0	0	0	0	0	0	0	0	0	0	0	0	0	0	0	0	0	0	0	0	0	0	0	0	0	0
79	5.97676	MSS	0.533896	0	0.186797	0	0	0	0	0	0	0	0	0	0	0	0.216928	0	0	0	0	0	0	0	0	0	0	0	0	0	0	0
80	5.87991	MSS	1	0	0	0	0	0	0	0	0	0	0	0	0	0	0	0	0	0	0	0	0	0	0	0	0	0	0	0	0	0
81	5.76923	MSS	1	0	0	0	0	0	0	0	0	0	0	0	0	0	0	0	0	0	0	0	0	0	0	0	0	0	0	0	0	0
82	5.68622	MSS	0.998731	0	0	0	0	0	0	0	0	0	0	0	0	0	0	0	0	0	0	0	0	0	0	0	0	0	0	0	0	0
83	5.63088	MSS	1	0	0	0	0	0	0	0	0	0	0	0	0	0	0	0	0	0	0	0	0	0	0	0	0	0	0	0	0	0
84	5.61704	MSS	1	0	0	0	0	0	0	0	0	0	0	0	0	0	0	0	0	0	0	0	0	0	0	0	0	0	0	0	0	0
85	5.58937	MSS	0.940111	0	0	0	0	0	0	0	0	0	0	0	0	0	0	0	0	0	0	0	0	0	0	0	0	0	0	0	0	0
86	5.47869	MSS	1	0	0	0	0	0	0	0	0	0	0	0	0	0	0	0	0	0	0	0	0	0	0	0	0	0	0	0	0	0
87	5.47869	MSS	1	0	0	0	0	0	0	0	0	0	0	0	0	0	0	0	0	0	0	0	0	0	0	0	0	0	0	0	0	0
88	5.45102	MSS	1	0	0	0	0	0	0	0	0	0	0	0	0	0	0	0	0	0	0	0	0	0	0	0	0	0	0	0	0	0
89	5.40952	MSS	1	0	0	0	0	0	0	0	0	0	0	0	0	0	0	0	0	0	0	0	0	0	0	0	0	0	0	0	0	0
90	5.32651	MSS	0.745988	0	0	0	0	0	0	0	0.15161	0	0	0	0	0	0	0	0	0	0	0	0	0	0	0	0	0	0	0	0	0
91	5.31267	MSS	1	0	0	0	0	0	0	0	0	0	0	0	0	0	0	0	0	0	0	0	0	0	0	0	0	0	0	0	0	0
92	5.25733	MSS	1	0	0	0	0	0	0	0	0	0	0	0	0	0	0	0	0	0	0	0	0	0	0	0	0	0	0	0	0	0
93	5.22966	MSS	0.777907	0	0	0	0	0	0	0	0	0	0	0	0	0	0.161087	0	0	0	0	0	0	0	0	0	0	0	0	0	0	0
94	5.22966	MSS	1	0	0	0	0	0	0	0	0	0	0	0	0	0	0	0	0	0	0	0	0	0	0	0	0	0	0	0	0	0
95	5.17432	MSS	1	0	0	0	0	0	0	0	0	0	0	0	0	0	0	0	0	0	0	0	0	0	0	0	0	0	0	0	0	0
96	5.11898	MSS	0.984007	0	0	0	0	0	0	0	0	0	0	0	0	0	0	0	0	0	0	0	0	0	0	0	0	0	0	0	0	0
97	4.98063	MSS	1	0	0	0	0	0	0	0	0	0	0	0	0	0	0	0	0	0	0	0	0	0	0	0	0	0	0	0	0	0
98	4.95296	MSS	1	0	0	0	0	0	0	0	0	0	0	0	0	0	0	0	0	0	0	0	0	0	0	0	0	0	0	0	0	0
99	4.88379	MSS	1	0	0	0	0	0	0	0	0	0	0	0	0	0	0	0	0	0	0	0	0	0	0	0	0	0	0	0	0	0
100	4.86995	MSS	0.997177	0	0	0	0	0	0	0	0	0	0	0	0	0	0	0	0	0	0	0	0	0	0	0	0	0	0	0	0	0
101	4.81461	MSS	1	0	0	0	0	0	0	0	0	0	0	0	0	0	0	0	0	0	0	0	0	0	0	0	0	0	0	0	0	0
102	4.80077	MSS	0.912003	0	0	0	0	0	0	0	0	0	0	0	0	0	0	0	0	0	0	0	0	0	0	0	0	0	0	0	0	0
103	4.74543	MSS	1	0	0	0	0	0	0	0	0	0	0	0	0	0	0	0	0	0	0	0	0	0	0	0	0	0	0	0	0	0
104	4.7316	MSS	1	0	0	0	0	0	0	0	0	0	0	0	0	0	0	0	0	0	0	0	0	0	0	0	0	0	0	0	0	0
105	4.69009	MSS	0.921418	0	0	0	0	0	0	0	0	0	0	0	0	0	0	0	0	0	0	0	0	0	0	0	0	0	0	0	0.0704353	0
106	4.66242	MSS	1	0	0	0	0	0	0	0	0	0	0	0	0	0	0	0	0	0	0	0	0	0	0	0	0	0	0	0	0	0
107	4.66242	MSS	0.758128	0	0	0	0	0	0	0	0	0	0	0	0	0	0.200122	0	0	0	0	0	0	0	0	0	0	0	0	0	0	0
108	4.64859	MSS	1	0	0	0	0	0	0	0	0	0	0	0	0	0	0	0	0	0	0	0	0	0	0	0	0	0	0	0	0	0
109	4.63475	MSS	0.938059	0	0	0	0	0	0	0	0	0	0	0	0	0	0.0619408	0	0	0	0	0	0	0	0	0	0	0	0	0	0	0
110	4.59325	MSS	1	0	0	0	0	0	0	0	0	0	0	0	0	0	0	0	0	0	0	0	0	0	0	0	0	0	0	0	0	0
111	4.48257	MSS	1	0	0	0	0	0	0	0	0	0	0	0	0	0	0	0	0	0	0	0	0	0	0	0	0	0	0	0	0	0
112	4.42723	MSS	1	0	0	0	0	0	0	0	0	0	0	0	0	0	0	0	0	0	0	0	0	0	0	0	0	0	0	0	0	0
113	4.39956	MSS	0.942202	0	0	0	0	0	0	0	0	0	0	0	0	0	0	0	0	0	0	0	0	0	0	0	0	0	0	0	0	0
114	4.39956	MSS	0.995887	0	0	0	0	0	0	0	0	0	0	0	0	0	0	0	0	0	0	0	0	0	0	0	0	0	0	0	0	0
115	4.38572	MSS	1	0	0	0	0	0	0	0	0	0	0	0	0	0	0	0	0	0	0	0	0	0	0	0	0	0	0	0	0	0
116	4.37189	MSS	1	0	0	0	0	0	0	0	0	0	0	0	0	0	0	0	0	0	0	0	0	0	0	0	0	0	0	0	0	0
117	4.35805	MSS	1	0	0	0	0	0	0	0	0	0	0	0	0	0	0	0	0	0	0	0	0	0	0	0	0	0	0	0	0	0
118	4.27504	MSS	0.939042	0	0	0	0	0	0	0	0	0	0	0	0	0	0.0609575	0	0	0	0	0	0	0	0	0	0	0	0	0	0	0
119	4.01217	MSS	1	0	0	0	0	0	0	0	0	0	0	0	0	0	0	0	0	0	0	0	0	0	0	0	0	0	0	0	0	0
120	3.87382	MSS	0.962284	0	0	0	0	0	0	0	0	0	0	0	0	0	0	0	0	0	0	0	0	0	0	0	0	0	0	0	0	0
121	3.85999	MSS	1	0	0	0	0	0	0	0	0	0	0	0	0	0	0	0	0	0	0	0	0	0	0	0	0	0	0	0	0	0
122	3.80465	MSS	1	0	0	0	0	0	0	0	0	0	0	0	0	0	0	0	0	0	0	0	0	0	0	0	0	0	0	0	0	0
123	3.76314	MSS	0.995334	0	0	0	0	0	0	0	0	0	0	0	0	0	0	0	0	0	0	0	0	0	0	0	0	0	0	0	0	0
124	3.72164	MSS	1	0	0	0	0	0	0	0	0	0	0	0	0	0	0	0	0	0	0	0	0	0	0	0	0	0	0	0	0	0
125	3.62479	MSS	1	0	0	0	0	0	0	0	0	0	0	0	0	0	0	0	0	0	0	0	0	0	0	0	0	0	0	0	0	0
126	3.52795	MSS	0.890119	0	0	0	0	0	0	0	0	0	0	0.0906566	0	0	0	0	0	0	0	0	0	0	0	0	0	0	0	0	0	0
127	3.50028	MSS	1	0	0	0	0	0	0	0	0	0	0	0	0	0	0	0	0	0	0	0	0	0	0	0	0	0	0	0	0	0
128	3.44494	MSS	1	0	0	0	0	0	0	0	0	0	0	0	0	0	0	0	0	0	0	0	0	0	0	0	0	0	0	0	0	0
129	3.29275	MSS	1	0	0	0	0	0	0	0	0	0	0	0	0	0	0	0	0	0	0	0	0	0	0	0	0	0	0	0	0	0
130	2.62867	MSS	1	0	0	0	0	0	0	0	0	0	0	0	0	0	0	0	0	0	0	0	0	0	0	0	0	0	0	0	0	0
